# Supplementary material for: Vascular Effects of the Polyphenolic Nutraceutical Supplement Taurisolo®: Focus on the Protection of the Endothelial Function
Source: Nutrients. 2021 May 2;13(5):1540. doi: 10.3390/nu13051540 (PMC8147644; doi:10.3390/nu13051540)
Supplement: Supplementary file 1 [file nutrients-13-01540-s001.zip]

Archive with 1 entries (1 files):
- nutrients-1174954-SI.pdf
